# Supplementary material for: Variation in clinical target volume delineation in postoperative radiotherapy for biliary tract cancer
Source: PLoS One. 2022 Sep 1;17(9):e0273395. doi: 10.1371/journal.pone.0273395 (PMC9436049; doi:10.1371/journal.pone.0273395)
Supplement: S1 File — (XLSX) [file pone.0273395.s001.xlsx]

## Sheet: Summary
		CASE 1 (distal EBDC)		CASE 2 (proximal EBDC)		CASE 3 (Gallbladder cancer)
		Institution	CTV	Institution	CTV	Institution	CTV
Delineated Targets(volume, cc)		A	174.37	A	159.37	A	185.27
		B	130.41	B	195.78	B	123.03
		C	172.51	C	196.98	C	156.61
		D	154.71	D	113.5	D	112.87
		E	52.65	E	57.41	E	73.95
		F	130.72	F	253.78	F	227.7
		G	85.16	G	107.67	G	113.51
		H	73.57	H	134.18	H	79.23
		I	111.44	I	149.74	I	115.3
Analysis	union		252		414.01		344.94
	intersection		36.39		21.36		19.84
	intersection/union ratio		0.144405		0.051593		0.0575172
	minimum		52.65		57.41		73.95
	maximum		174.37		253.78		227.7
	mean		120.616		152.046		131.941
	SD		40.9836		54.8439		46.9319
CERR	Overall kappa		0.57294		0.51347		0.51081
	p-value		0		0		0
	Mean Sensitivity		0.70487		0.62676		0.60723
	SD of Sensitivity		0.20516		0.17697		0.13319
	Mean Specificity		0.96212		0.97876		0.98068
	SD of Specificity		0.035051		0.02407		0.02363
	Minimum volume		53.0433		57.9428		74.4175
	Maximum volume		174.622		254.595		228.927
	Mean volume		121.045		152.672		132.741
	SD of volume		43.4135		58.1897		49.9014
	Intersection volume		36.5924		21.832		19.2117
	Union volume		253.403		415.182		346.291
	CIgen		0.487		0.372		0.369
	EBDC = extrahepatic bile duct cancer
	CTV = clinical target volume
	SD = standard deviation
	CERR = computational environment radiotherapy research
	CIgen = generalized conformity index

## Sheet: Pt 1_result
RO #	ROI name	actual volume	Right End	Left End	Posterior End	Anterior End	Inferior End	Superior End		COM (X-axis)	COM (Y-axis)	COM (Z-axis)
A	A_CTV	174.37	-6.027	2.532	-0.222	5.182	-3.5	4		-1.34811	2.38537	0.55503
B	B_CTV	130.41	-6.281	2.557	-0.372	4.779	-3.25	3.75		-1.3183	2.27341	0.334391
C	C_CTV	172.51	-6.3477	2.5879	0	5.127	-4.5	4.25		-1.59268	2.33152	-0.086322
D	D_CTV	154.71	-6.178	3.064	-0.407	4.344	-3.25	4.25		-1.13216	1.99387	0.748447
E	E_CTV	52.65	-5.8106	2.6367	1.3672	4.4434	-1.75	4.25		-1.48381	2.92759	1.21358
F	F_CTV	130.72	-4.42614	2.38682	0.761157	6.15846	-2.25	4		-0.981502	3.20144	0.959662
G	G_CTV	85.16	-6.7627	1.9531	0.6104	4.8584	-2.5	4.5		-1.84648	2.70146	1.08182
H	H_CTV	73.57	-4.693	2.392	0.948	4.915	-1	3.75		-0.768845	2.8169	1.51198
I	I_CTV	111.44	-5.8838	2.8808	0.708	4.6875	-2.75	4		-1.04319	2.69025	0.842349
	CTV80	137.24	-6.00587	2.58788	0.146497	4.83399	-3.25	4.25		-1.29742	2.39742	0.672938
			CTV80 = clinical target volumes with a confidence level of 80%
			COM = center of mass

## Sheet: Pt 2_result
RO #	ROI name	actual volume	Right End	Left End	Posterior End	Anterior End	Inferior End	Superior End		COM (X-axis)	COM (Y-axis)	COM (Z-axis)
A	A_CTV	159.37	-4.848	3.435	-2.251	5.405	-5.75	2.5		-1.09417	1.03281	-2.05162
B	B_CTV	195.78	-4.481	4.877	-2.863	6.134	-6	1		-0.555922	1.43987	-2.56162
C	C_CTV	196.98	-5.0293	3.2715	-2.0996	4.9805	-9.25	1		-0.994758	1.09204	-4.01883
D	D_CTV	113.5	-4.742	3.591	-3.036	4.476	-4	1.75		-0.702905	0.83107	-1.17555
E	E_CTV	57.41	-4.8828	3.1738	0.0488	4.8828	-5.75	0		-1.57302	1.82389	-3.19055
F	F_CTV	253.78	-7.82022	2.86936	-2.73149	6.89506	-5.25	3		-2.90568	1.37024	-0.998331
G	G_CTV	107.67	-3.6621	3.0273	-0.8301	7.0068	-7.25	0		-0.611146	2.16967	-3.2337
H	H_CTV	134.18	-4.95	3.83	-1.617	5.902	-6	2.5		-1.27513	1.49442	-1.86484
I	I_CTV	149.74	-4.9316	3.4424	-1.2451	4.9805	-7.25	0.75		-1.19954	1.70659	-3.13281
	CTV80	189.43	-4.93165	3.46678	-2.09959	5.90821	-7.25	2.5		-1.17197	1.2832	-2.53365
			CTV80 = clinical target volumes with a confidence level of 80%
			COM = center of mass

## Sheet: Pt 3_result
RO #	ROI name	actual volume	Right End	Left End	Posterior End	Anterior End	Inferior End	Superior End		COM (X-axis)	COM (Y-axis)	COM (Z-axis)
A	A_CTV	185.27	-12.067	3.21	-1.462	5.291	-2.25	6.25		-2.97628	1.47526	1.98423
B	B_CTV	123.03	-11.95	3.546	-0.824	6.085	-1	6.5		-4.46461	1.96721	2.86783
C	C_CTV	156.61	-12.0606	3.4668	-1.2695	5.957	-3.25	6		-3.83374	1.72539	1.9659
D	D_CTV	112.87	-11.574	3.661	-2.115	5.347	-0.75	6		-3.40567	1.22631	2.98285
E	E_CTV	73.95	-11.2793	3.6621	0.1953	5.7129	-3	6		-3.03558	1.95513	1.41606
F	F_CTV	227.7	-12.6404	1.5711	-1.08191	6.46974	-1.75	7		-5.52854	2.0943	2.91925
G	G_CTV	113.51	-12.085	3.0762	-0.293	6.2256	-3.5	6		-3.55515	2.04649	1.79646
H	H_CTV	79.23	-6.68	3.074	-0.44	3.936	-2.25	5		-1.43696	1.58574	1.31682
I	I_CTV	115.3	-11.7188	3.6377	-0.7568	5.0049	-2.25	6		-4.07613	1.7094	2.00959
	CTV80	164.75	-11.8652	3.27147	-1.12303	6.10353	-3	6.25		-3.60651	1.68729	2.13747
			CTV80 = clinical target volumes with a confidence level of 80%
			COM = center of mass
